# Supplementary material for: Silencing of carbonic anhydrase I enhances the malignant potential of exosomes secreted by prostatic tumour cells
Source: J Cell Mol Med. 2019 Mar 27;23(5):3641–55. doi: 10.1111/jcmm.14265 (PMC6484292; doi:10.1111/jcmm.14265)
Supplement: Supplementary file 1 [file JCMM-23-3641-s001.xlsx]

## Sheet: Sheet1
Accession	Peptides	Score	Anova (p)*	Fold	Tags	Description	Average Normalised Abundances
							Mock	siCA1
B8ZZ54	1 (1)	15.91	0.81	2.02		10 kDa heat shock protein_ mitochondrial OS=Homo sapiens GN=HSPE1 PE=1 SV=1	130.98	263.98
B0AZS6	5 (4)	43.73	0.00632	2.08		14-3-3 protein zeta/delta OS=Homo sapiens GN=YWHAZ PE=1 SV=1	532.14	1104.66
A0A087X2I1	2 (1)	24.61	0.08	1.71		26S protease regulatory subunit 10B OS=Homo sapiens GN=PSMC6 PE=1 SV=1	107.45	183.49
P62191	2 (2)	13.07	0.02	1.35		26S protease regulatory subunit 4 OS=Homo sapiens GN=PSMC1 PE=1 SV=1	168.7	227.3
E9PKD5	1 (1)	6.12	0.28	1.41		26S protease regulatory subunit 6A (Fragment) OS=Homo sapiens GN=PSMC3 PE=1 SV=2	82.69	116.4
P43686	4 (4)	33.23	0.00716	2.16		26S protease regulatory subunit 6B OS=Homo sapiens GN=PSMC4 PE=1 SV=2	367.91	796.05
P35998	2 (2)	12.88	0.00188	1.99		26S protease regulatory subunit 7 OS=Homo sapiens GN=PSMC2 PE=1 SV=3	437.08	869.42
P62195	3 (3)	26.13	0.83	1.04		26S protease regulatory subunit 8 OS=Homo sapiens GN=PSMC5 PE=1 SV=1	614.14	639.99
A0A087WUL9	1 (1)	6.21	0.08	1.82		26S proteasome non-ATPase regulatory subunit 13 OS=Homo sapiens GN=PSMD13 PE=1 SV=1	74.12	134.82
Q13200	3 (3)	24.65	0.72	1.28		26S proteasome non-ATPase regulatory subunit 2 OS=Homo sapiens GN=PSMD2 PE=1 SV=3	278.14	357.06
E9PQD7	2 (2)	14.15	0.1	1.38		40S ribosomal protein S2 OS=Homo sapiens GN=RPS2 PE=1 SV=1	167.62	231.26
P62701	1 (1)	6.55	0.96	5.16		40S ribosomal protein S4_ X isoform OS=Homo sapiens GN=RPS4X PE=1 SV=2	11.52	59.48
M0QZN2	1 (1)	6.11	0.35	12.27		40S ribosomal protein S5 OS=Homo sapiens GN=RPS5 PE=1 SV=1	7.42	91.1
B5MCP9	1 (1)	6.09	0.03	1.92		40S ribosomal protein S7 OS=Homo sapiens GN=RPS7 PE=1 SV=1	62.69	120.34
A0A0C4DG17	9 (8)	78.96	0.0025	1.91		40S ribosomal protein SA OS=Homo sapiens GN=RPSA PE=1 SV=1	1045.46	1995.95
E7ESH4	1 (1)	6.7	0.17	2.85		60 kDa heat shock protein_ mitochondrial (Fragment) OS=Homo sapiens GN=HSPD1 PE=1 SV=1	13.77	39.29
F8VW21	3 (3)	20.64	0.22	1.86		60S acidic ribosomal protein P0 (Fragment) OS=Homo sapiens GN=RPLP0 PE=1 SV=1	378.88	704.99
P05386	2 (2)	17.06	0.1	2.23		60S acidic ribosomal protein P1 OS=Homo sapiens GN=RPLP1 PE=1 SV=1	1082.86	2413.76
P11021	1 (1)	12.67	0.02	10.07		78 kDa glucose-regulated protein OS=Homo sapiens GN=HSPA5 PE=1 SV=2	21.1	212.42
P68032	11 (4)	110	0.00536	2.78		Actin_ alpha cardiac muscle 1 OS=Homo sapiens GN=ACTC1 PE=1 SV=1	584.62	1626.59
P60709	21 (8)	235.93	0.52	1.22		Actin_ cytoplasmic 1 OS=Homo sapiens GN=ACTB PE=1 SV=1	2442.38	2972.42
O15144	1 (0)	12.99	---	---		Actin-related protein 2/3 complex subunit 2 OS=Homo sapiens GN=ARPC2 PE=1 SV=1	---	---
P49588	1 (1)	6.07	0.000301	2.68		Alanine--tRNA ligase_ cytoplasmic OS=Homo sapiens GN=AARS PE=1 SV=2	61.25	164.25
P47895	9 (9)	73.75	0.71	1.19		Aldehyde dehydrogenase family 1 member A3 OS=Homo sapiens GN=ALDH1A3 PE=1 SV=2	2235.47	2663.24
H9KV75	4 (4)	26.47	0.52	1.41		Alpha-actinin-1 OS=Homo sapiens GN=ACTN1 PE=1 SV=1	560.63	790.96
P06733	3 (2)	27.91	0.09	1.51		Alpha-enolase OS=Homo sapiens GN=ENO1 PE=1 SV=2	234.13	352.69
P05067	6 (5)	65.86	0.79	1.22		Amyloid beta A4 protein OS=Homo sapiens GN=APP PE=1 SV=3	2040.77	1673.41
P07355	7 (6)	70.95	0.00301	2.13		Annexin A2 OS=Homo sapiens GN=ANXA2 PE=1 SV=2	1131.16	2409.8
F8W696	1 (1)	7.03	0.01	2.34		Apolipoprotein A-I OS=Homo sapiens GN=APOA1 PE=1 SV=1	345.66	147.6
D6R9F9	1 (1)	13.11	0.26	2.39		Arylsulfatase K OS=Homo sapiens GN=ARSK PE=4 SV=1	358.54	150.09
F8W0P7	1 (1)	6.9	0.12	57.79		ATP synthase subunit beta_ mitochondrial (Fragment) OS=Homo sapiens GN=ATP5B PE=1 SV=2	1.41	81.67
P07814	4 (3)	31.38	0.24	1.41		Bifunctional glutamate/proline--tRNA ligase OS=Homo sapiens GN=EPRS PE=1 SV=5	286.42	402.54
P31939	3 (2)	18.93	0.09	1.81		Bifunctional purine biosynthesis protein PURH OS=Homo sapiens GN=ATIC PE=1 SV=3	125.28	227.11
F5H2F4	2 (2)	18.33	0.00343	2.41		C-1-tetrahydrofolate synthase_ cytoplasmic OS=Homo sapiens GN=MTHFD1 PE=1 SV=1	119.51	288.08
P27797	4 (4)	36.87	0.91	2.51		Calreticulin OS=Homo sapiens GN=CALR PE=1 SV=1	1337.14	532.63
H7C1V0	1 (1)	7.43	0.61	1.05		Cathepsin D (Fragment) OS=Homo sapiens GN=CTSD PE=1 SV=1	173.92	166.22
D6RHD3	1 (1)	6.36	0.09	1.74		Centromere protein K OS=Homo sapiens GN=CENPK PE=1 SV=1	242.57	421.27
H3BMC7	1 (0)	6.07	---	---		Centromere protein N (Fragment) OS=Homo sapiens GN=CENPN PE=1 SV=1	---	---
A0A087WVQ6	9 (8)	83.64	0.82	1.37		Clathrin heavy chain OS=Homo sapiens GN=CLTC PE=1 SV=1	1014.07	1392.51
E7ERK6	1 (1)	6.97	0.97	2.15		Clusterin (Fragment) OS=Homo sapiens GN=CLU PE=1 SV=1	99.74	46.45
P53621	1 (1)	6.76	0.02	3.11		Coatomer subunit alpha OS=Homo sapiens GN=COPA PE=1 SV=2	38.47	119.46
P01024	2 (2)	19.1	0.01	3.09		Complement C3 OS=Homo sapiens GN=C3 PE=1 SV=2	457.65	1414.35
I3L3B0	1 (1)	7.26	0.46	4.21		Complement component 1 Q subcomponent-binding protein_ mitochondrial OS=Homo sapiens GN=C1QBP PE=1 SV=1	59.76	251.5
B4E3S0	1 (0)	6.07	---	---		Coronin OS=Homo sapiens GN=CORO1C PE=1 SV=1	---	---
Q96MC2	1 (0)	12.2	---	---		Dynein regulatory complex protein 1 OS=Homo sapiens GN=DRC1 PE=2 SV=2	---	---
P68104	13 (8)	108.5	0.53	1.24		Elongation factor 1-alpha 1 OS=Homo sapiens GN=EEF1A1 PE=1 SV=1	964.86	1197.3
Q05639	7 (2)	64.27	0.84	1.47		Elongation factor 1-alpha 2 OS=Homo sapiens GN=EEF1A2 PE=1 SV=1	1247.19	845.7
P26641	7 (6)	58.66	0.000156	1.98		Elongation factor 1-gamma OS=Homo sapiens GN=EEF1G PE=1 SV=3	559.55	1108.5
P13639	18 (17)	191.62	0.0053	2.74		Elongation factor 2 OS=Homo sapiens GN=EEF2 PE=1 SV=4	3820.7	10500
P14625	13 (12)	129.22	0.02	1.72		Endoplasmin OS=Homo sapiens GN=HSP90B1 PE=1 SV=1	1779.22	3061.84
E5RGA2	1 (1)	6.21	0.69	1.29		Eukaryotic translation initiation factor 3 subunit E OS=Homo sapiens GN=EIF3E PE=1 SV=1	61.03	78.97
O14980	1 (1)	6.16	0.00126	15.03		Exportin-1 OS=Homo sapiens GN=XPO1 PE=1 SV=1	2.21	33.16
P55060	1 (0)	12.2	---	---		Exportin-2 OS=Homo sapiens GN=CSE1L PE=1 SV=3	---	---
M0R1V4	1 (1)	8.43	0.83	1.93		Extracellular superoxide dismutase [Cu-Zn] (Fragment) OS=Homo sapiens GN=SOD3 PE=1 SV=1	168.7	325.58
Q16658	2 (2)	13.06	0.49	1.45		Fascin OS=Homo sapiens GN=FSCN1 PE=1 SV=3	149.23	217.04
H0Y5F3	1 (1)	16.72	0.32	1.44		Filamin-A (Fragment) OS=Homo sapiens GN=FLNA PE=1 SV=1	350.48	503.97
A0A087WWY3	3 (2)	18.35	0.67	1.6		Filamin-A OS=Homo sapiens GN=FLNA PE=1 SV=1	304.47	486.01
H3BMQ8	1 (1)	6.11	0.03	2.72		Fructose-bisphosphate aldolase A (Fragment) OS=Homo sapiens GN=ALDOA PE=1 SV=1	52.56	142.9
Q08380	23 (20)	235.49	0.55	1.29		Galectin-3-binding protein OS=Homo sapiens GN=LGALS3BP PE=1 SV=1	12000	15500
F5H0C8	2 (1)	12.99	0.22	27.68		Gamma-enolase OS=Homo sapiens GN=ENO2 PE=1 SV=1	7.8	215.78
Q92820	1 (1)	6.22	0.8	13.97		Gamma-glutamyl hydrolase OS=Homo sapiens GN=GGH PE=1 SV=2	227.87	16.31
H0Y613	1 (1)	12	0.42	1.69		Genetic suppressor element 1 (Fragment) OS=Homo sapiens GN=GSE1 PE=1 SV=1	2284.56	3857.17
A0A0A0MTS2	1 (1)	7.45	0.54	10.77		Glucose-6-phosphate isomerase (Fragment) OS=Homo sapiens GN=GPI PE=1 SV=1	15.27	164.43
A8MX94	2 (2)	14.57	0.71	1.09		Glutathione S-transferase P OS=Homo sapiens GN=GSTP1 PE=1 SV=1	197	214.91
P04406	12 (11)	123.93	0.41	1.14		Glyceraldehyde-3-phosphate dehydrogenase OS=Homo sapiens GN=GAPDH PE=1 SV=3	4323.14	3805.95
P41250	1 (1)	6.41	0.13	1.81		Glycine--tRNA ligase OS=Homo sapiens GN=GARS PE=1 SV=3	137.16	248.7
C9J4Y6	1 (1)	6.2	0.67	2.27		Glypican-1 (Fragment) OS=Homo sapiens GN=GPC1 PE=1 SV=1	169.07	74.48
F5H018	2 (1)	30.39	0.84	1.67		GTP-binding nuclear protein Ran (Fragment) OS=Homo sapiens GN=RAN PE=1 SV=7	771.98	1292.53
A0A0G2JIW1	7 (3)	61.09	0.04	1.86		Heat shock 70 kDa protein 1B OS=Homo sapiens GN=HSPA1B PE=1 SV=1	391.3	726.97
P34931	6 (2)	66.88	0.81	1.94		Heat shock 70 kDa protein 1-like OS=Homo sapiens GN=HSPA1L PE=1 SV=2	179.27	347.24
A0A087WTS8	1 (1)	7.24	0.11	15.47		Heat shock 70 kDa protein 4 OS=Homo sapiens GN=HSPA4 PE=1 SV=1	3.67	56.76
P17066	4 (2)	26.34	0.95	1.84		Heat shock 70 kDa protein 6 OS=Homo sapiens GN=HSPA6 PE=1 SV=2	47.09	86.57
E9PKE3	7 (5)	54.96	0.26	1.25		Heat shock cognate 71 kDa protein OS=Homo sapiens GN=HSPA8 PE=1 SV=1	384.92	480.75
A0A0A0MSM0	1 (1)	6.14	0.04	8.34		Heat shock protein 105 kDa OS=Homo sapiens GN=HSPH1 PE=1 SV=1	2.08	17.32
I3L0K7	3 (2)	20.73	0.33	1.68		Heat shock protein 75 kDa_ mitochondrial OS=Homo sapiens GN=TRAP1 PE=1 SV=1	4770.49	2834.29
P04792	5 (4)	55.78	0.03	1.85		Heat shock protein beta-1 OS=Homo sapiens GN=HSPB1 PE=1 SV=2	660.19	1220.52
P07900	36 (18)	353.06	0.12	1.33		Heat shock protein HSP 90-alpha OS=Homo sapiens GN=HSP90AA1 PE=1 SV=5	3492.55	4637.17
P08238	30 (9)	266.01	0.71	1.04		Heat shock protein HSP 90-beta OS=Homo sapiens GN=HSP90AB1 PE=1 SV=4	1513.98	1452.94
P54652	3 (1)	19.95	0.14	1.66		Heat shock-related 70 kDa protein 2 OS=Homo sapiens GN=HSPA2 PE=1 SV=1	364.03	218.72
P69905	3 (3)	37.05	0.3	1.48		Hemoglobin subunit alpha OS=Homo sapiens GN=HBA1 PE=1 SV=2	204.94	138.1
A8MUF7	1 (0)	6.81	---	---		Hemoglobin subunit epsilon (Fragment) OS=Homo sapiens GN=HBE1 PE=1 SV=1	---	---
E9PCY7	2 (2)	13.7	0.03	1.93		Heterogeneous nuclear ribonucleoprotein H OS=Homo sapiens GN=HNRNPH1 PE=1 SV=1	161.52	312.05
B2R4S9	7 (6)	67.8	0.03	1.9		Histone H2B OS=Homo sapiens GN=HIST1H2BF PE=2 SV=1	2365.09	4503.56
K7EK07	2 (1)	17.26	0.06	7.88		Histone H3 (Fragment) OS=Homo sapiens GN=H3F3B PE=1 SV=1	85.09	670.6
P68431	3 (2)	33.72	0.06	7.9		Histone H3.1 OS=Homo sapiens GN=HIST1H3A PE=1 SV=2	180.95	1429.6
Q71DI3	3 (2)	25.72	0.02	13.23		Histone H3.2 OS=Homo sapiens GN=HIST2H3A PE=1 SV=3	79.59	1052.8
P62805	5 (5)	53.81	0.04	3.31		Histone H4 OS=Homo sapiens GN=HIST1H4A PE=1 SV=2	578.73	174.87
Q09028	1 (1)	6.17	0.35	2.86		Histone-binding protein RBBP4 OS=Homo sapiens GN=RBBP4 PE=1 SV=3	12.02	34.43
E9PC52	2 (0)	20.76	---	---		Histone-binding protein RBBP7 OS=Homo sapiens GN=RBBP7 PE=1 SV=1	---	---
P01705	1 (0)	6.72	---	---		Ig lambda chain V-II region NEI OS=Homo sapiens PE=1 SV=1	---	---
Q14974	6 (6)	48.45	0.04	1.58		Importin subunit beta-1 OS=Homo sapiens GN=KPNB1 PE=1 SV=2	618.02	979.23
H0Y8C6	2 (2)	12.05	0.08	2		Importin-5 (Fragment) OS=Homo sapiens GN=IPO5 PE=1 SV=1	389.07	776.79
Q15181	1 (1)	6.26	0.33	1.79		Inorganic pyrophosphatase OS=Homo sapiens GN=PPA1 PE=1 SV=2	56.54	31.65
P19823	1 (1)	6.02	0.00104	5.29		Inter-alpha-trypsin inhibitor heavy chain H2 OS=Homo sapiens GN=ITIH2 PE=1 SV=2	38.06	201.16
B4DY09	1 (1)	6.55	0.36	2.17		Interleukin enhancer-binding factor 2 OS=Homo sapiens GN=ILF2 PE=1 SV=1	37.66	81.64
A0A087WVF7	1 (1)	6.43	0.87	1.05		Intersectin-2 OS=Homo sapiens GN=ITSN2 PE=1 SV=1	45.71	43.66
O00468-3	1 (1)	7.31	0.21	12.78		Isoform 3 of Agrin OS=Homo sapiens GN=AGRN	11.77	150.44
P02751-4	9 (9)	68.78	0.2	1.44		Isoform 4 of Fibronectin OS=Homo sapiens GN=FN1	879.53	1263.43
Q9UHD8-5	3 (2)	19.16	0.6	1.56		Isoform 5 of Septin-9 OS=Homo sapiens GN=SEPT9	179.55	280.84
F8VZY9	1 (1)	7.52	0.15	3.09		Keratin_ type I cytoskeletal 18 OS=Homo sapiens GN=KRT18 PE=1 SV=1	23.48	72.5
P08727	1 (1)	16.63	0.93	5.43		Keratin_ type I cytoskeletal 19 OS=Homo sapiens GN=KRT19 PE=1 SV=4	28.95	157.31
P04264	1 (0)	14.67	---	---		Keratin_ type II cytoskeletal 1 OS=Homo sapiens GN=KRT1 PE=1 SV=6	---	---
F8VUG2	4 (4)	31.04	0.3	2.88		Keratin_ type II cytoskeletal 8 (Fragment) OS=Homo sapiens GN=KRT8 PE=1 SV=1	155.92	448.54
P41159	1 (1)	6.05	0.000806	1.58		Leptin OS=Homo sapiens GN=LEP PE=1 SV=1	44.97	71.11
P00338	2 (2)	15.85	1	1.48		L-lactate dehydrogenase A chain OS=Homo sapiens GN=LDHA PE=1 SV=2	263.07	388.54
H0YMD1	4 (4)	33.29	0.00317	2.74		Low-density lipoprotein receptor OS=Homo sapiens GN=LDLR PE=1 SV=1	243.49	667.06
E7ERC4	1 (0)	6.05	---	---		Lupus La protein (Fragment) OS=Homo sapiens GN=SSB PE=1 SV=1	---	---
P40926	1 (1)	7.61	0.91	13.54		Malate dehydrogenase_ mitochondrial OS=Homo sapiens GN=MDH2 PE=1 SV=3	10.39	140.72
P14780	1 (1)	6.69	0.32	1.02		Matrix metalloproteinase-9 OS=Homo sapiens GN=MMP9 PE=1 SV=3	405.49	413.82
H0Y789	1 (1)	6.2	0.21	25.74		Metalloproteinase inhibitor 1 (Fragment) OS=Homo sapiens GN=TIMP1 PE=1 SV=1	172.73	6.71
E9PBS1	5 (5)	36.67	0.16	1.86		Multifunctional protein ADE2 (Fragment) OS=Homo sapiens GN=PAICS PE=1 SV=1	821.72	1524.86
P35579	6 (6)	45.79	1.31e-06	3.24		Myosin-9 OS=Homo sapiens GN=MYH9 PE=1 SV=4	303.04	981.28
E9PKU7	4 (4)	34.09	0.01	2.57		Neutral alpha-glucosidase AB OS=Homo sapiens GN=GANAB PE=1 SV=1	194.31	499.1
Q13253	1 (1)	7.15	0.64	1.02		Noggin OS=Homo sapiens GN=NOG PE=1 SV=1	47.6	48.46
P19338	4 (4)	28.59	0.89	1.06		Nucleolin OS=Homo sapiens GN=NCL PE=1 SV=3	718.42	764.18
P06748	4 (4)	51.59	0.12	1.61		Nucleophosmin OS=Homo sapiens GN=NPM1 PE=1 SV=2	2207.19	3555.58
F5H4R6	4 (3)	34.29	0.12	1.82		Nucleosome assembly protein 1-like 1 OS=Homo sapiens GN=NAP1L1 PE=1 SV=1	353.69	642.89
C9JLB7	1 (0)	12.18	---	---		Oxidoreductase NAD-binding domain-containing protein 1 OS=Homo sapiens GN=OXNAD1 PE=1 SV=2	---	---
Q92626	12 (12)	101.96	0.000213	2.07		Peroxidasin homolog OS=Homo sapiens GN=PXDN PE=1 SV=2	1346.04	2780.28
P00558	1 (1)	6.63	0.96	4.28		Phosphoglycerate kinase 1 OS=Homo sapiens GN=PGK1 PE=1 SV=3	29.45	126
E9PMV1	2 (2)	18.81	0.00458	2.61		Plectin (Fragment) OS=Homo sapiens GN=PLEC PE=1 SV=1	252.03	657.22
P09874	2 (2)	18.84	0.01	2.84		Poly [ADP-ribose] polymerase 1 OS=Homo sapiens GN=PARP1 PE=1 SV=4	105.09	298.46
O95758	1 (1)	6.27	0.000504	4.52		Polypyrimidine tract-binding protein 3 OS=Homo sapiens GN=PTBP3 PE=1 SV=2	84.46	381.78
B4DV12	1 (1)	7.49	0.35	2.36		Polyubiquitin-B OS=Homo sapiens GN=UBB PE=1 SV=1	53.26	22.55
Q6S8J3	13 (3)	138.63	1.01e-06	2.91		POTE ankyrin domain family member E OS=Homo sapiens GN=POTEE PE=1 SV=3	142.49	414.62
Q02809	5 (5)	40.45	0.14	2.11		Procollagen-lysine_2-oxoglutarate 5-dioxygenase 1 OS=Homo sapiens GN=PLOD1 PE=1 SV=2	495.27	1046.51
Q1L6U9	1 (1)	6.17	0.53	15.72		Prostate-associated microseminoprotein OS=Homo sapiens GN=MSMP PE=1 SV=1	103.89	6.61
H0YL69	7 (7)	77.19	0.37	1.28		Proteasome subunit alpha type (Fragment) OS=Homo sapiens GN=PSMA4 PE=1 SV=1	1903.22	2434.69
A0A024RA52	5 (5)	63.53	0.06	1.28		Proteasome subunit alpha type OS=Homo sapiens GN=PSMA2 PE=1 SV=1	1672.51	2146.03
P25786	5 (5)	54.34	0.00206	1.97		Proteasome subunit alpha type-1 OS=Homo sapiens GN=PSMA1 PE=1 SV=1	1220.78	2401.13
P25788	1 (1)	6.88	0.38	2.04		Proteasome subunit alpha type-3 OS=Homo sapiens GN=PSMA3 PE=1 SV=2	33.18	16.28
P28066	3 (3)	25.97	0.1	1.5		Proteasome subunit alpha type-5 OS=Homo sapiens GN=PSMA5 PE=1 SV=3	186.51	279.21
P60900	5 (4)	44.65	0.49	1.25		Proteasome subunit alpha type-6 OS=Homo sapiens GN=PSMA6 PE=1 SV=1	580.98	464.32
O14818	7 (6)	71.05	0.00455	2.46		Proteasome subunit alpha type-7 OS=Homo sapiens GN=PSMA7 PE=1 SV=1	887.97	2180.2
P20618	8 (7)	81.55	0.07	1.98		Proteasome subunit beta type-1 OS=Homo sapiens GN=PSMB1 PE=1 SV=2	913.59	1811.42
P49721	6 (6)	68.03	0.000112	2.48		Proteasome subunit beta type-2 OS=Homo sapiens GN=PSMB2 PE=1 SV=1	860.97	2133.21
A0A087WUL2	4 (3)	34.08	0.53	1.08		Proteasome subunit beta type-3 (Fragment) OS=Homo sapiens GN=PSMB3 PE=1 SV=1	473.03	436.82
P28070	3 (3)	29.61	0.56	1.27		Proteasome subunit beta type-4 OS=Homo sapiens GN=PSMB4 PE=1 SV=4	1040.04	1316.63
P28074	8 (8)	74.64	0.57	1.04		Proteasome subunit beta type-5 OS=Homo sapiens GN=PSMB5 PE=1 SV=3	1195.65	1150.29
P28072	6 (6)	67.77	0.94	1.45		Proteasome subunit beta type-6 OS=Homo sapiens GN=PSMB6 PE=1 SV=4	1573.1	2282.18
Q99436	8 (8)	79.39	0.59	1.28		Proteasome subunit beta type-7 OS=Homo sapiens GN=PSMB7 PE=1 SV=1	1571.69	2018.75
E9PKG1	2 (2)	15.14	0.11	2.16		Protein arginine N-methyltransferase 1 OS=Homo sapiens GN=PRMT1 PE=1 SV=1	114.46	247.66
E9PGA6	1 (1)	8.17	0.00403	2.93		Protein C1QTNF3-AMACR OS=Homo sapiens GN=C1QTNF3-AMACR PE=4 SV=1	122.89	359.8
A0A075B7B8	1 (1)	12.22	0.2	1.65		Protein IGHV3OR16-12 (Fragment) OS=Homo sapiens GN=IGHV3OR16-12 PE=1 SV=1	1403.72	2321.52
A0A0C4DGW5	1 (1)	12.1	0.5	2.32		Protein Red OS=Homo sapiens GN=IK PE=1 SV=1	208.15	482.63
P31949	1 (1)	7.06	0.02	2.64		Protein S100-A11 OS=Homo sapiens GN=S100A11 PE=1 SV=2	50.31	132.71
A0A087X027	1 (1)	8.54	0.5	2.61		Protein SETSIP OS=Homo sapiens GN=SETSIP PE=1 SV=1	530.85	203.01
P21980	3 (3)	19.12	5.8e-06	3.6		Protein-glutamine gamma-glutamyltransferase 2 OS=Homo sapiens GN=TGM2 PE=1 SV=2	194.67	700.1
Q8WVE0	1 (1)	12.27	0.65	1.02		Protein-lysine N-methyltransferase N6AMT2 OS=Homo sapiens GN=N6AMT2 PE=1 SV=1	2633.87	2687.96
E9PIT3	1 (1)	6.62	0.42	1.19		Prothrombin OS=Homo sapiens GN=F2 PE=1 SV=1	66.93	56.12
Q58FG0	5 (1)	46.3	0.61	1.12		Putative heat shock protein HSP 90-alpha A5 OS=Homo sapiens GN=HSP90AA5P PE=2 SV=1	319.53	357.55
Q58FF6	4 (0)	29.35	---	---		Putative heat shock protein HSP 90-beta 4 OS=Homo sapiens GN=HSP90AB4P PE=5 SV=1	---	---
Q58FF7	11 (1)	97.25	0.75	1.48		Putative heat shock protein HSP 90-beta-3 OS=Homo sapiens GN=HSP90AB3P PE=5 SV=1	224.64	333.43
P14618	22 (20)	224.48	2.91e-06	1.99		Pyruvate kinase PKM OS=Homo sapiens GN=PKM PE=1 SV=4	3161.71	6281.27
E7END7	1 (1)	8.16	0.11	30.88		Ras-related protein Rab-1A OS=Homo sapiens GN=RAB1A PE=1 SV=1	3.66	112.93
D6RAC2	3 (2)	36.6	0.07	1.89		Receptor of-activated protein C kinase 1 OS=Homo sapiens GN=RACK1 PE=1 SV=1	190.96	361.22
A8MT72	2 (1)	24.71	1.3e-05	2.77		Reticulon OS=Homo sapiens GN=RTN1 PE=1 SV=1	286.49	794.43
P10124	2 (2)	12.55	0.12	11.18		Serglycin OS=Homo sapiens GN=SRGN PE=1 SV=3	1061.75	94.98
P62140	2 (2)	20.67	2.14e-05	5		Serine/threonine-protein phosphatase PP1-beta catalytic subunit OS=Homo sapiens GN=PPP1CB PE=1 SV=3	299.16	1495.44
J3QLI9	1 (1)	6.4	0.17	1.98		Small nuclear ribonucleoprotein Sm D1 OS=Homo sapiens GN=SNRPD1 PE=1 SV=1	75.37	149.3
H7C597	1 (1)	6	0.25	3.63		Staphylococcal nuclease domain-containing protein 1 (Fragment) OS=Homo sapiens GN=SND1 PE=1 SV=1	12.34	44.85
P02808	1 (1)	6.32	0.96	1.07		Statherin OS=Homo sapiens GN=STATH PE=1 SV=2	171.63	160.58
P17987	8 (7)	70.4	0.71	1.09		T-complex protein 1 subunit alpha OS=Homo sapiens GN=TCP1 PE=1 SV=1	1294.26	1406.62
P78371	7 (6)	61.93	0.04	1.5		T-complex protein 1 subunit beta OS=Homo sapiens GN=CCT2 PE=1 SV=4	908.71	1366.06
P50991	1 (1)	14.13	0.19	1.83		T-complex protein 1 subunit delta OS=Homo sapiens GN=CCT4 PE=1 SV=4	232.13	425.77
B7ZAR1	8 (6)	73.19	0.00341	1.61		T-complex protein 1 subunit epsilon OS=Homo sapiens GN=CCT5 PE=1 SV=1	1366.32	2204.6
Q99832	7 (6)	68.33	0.00585	2.29		T-complex protein 1 subunit eta OS=Homo sapiens GN=CCT7 PE=1 SV=2	864.32	1975.35
B4DUR8	1 (1)	6.48	0.12	12.97		T-complex protein 1 subunit gamma OS=Homo sapiens GN=CCT3 PE=1 SV=1	17.98	233.14
P40227	6 (6)	48.04	0.36	1.46		T-complex protein 1 subunit zeta OS=Homo sapiens GN=CCT6A PE=1 SV=3	5340.07	3646.43
P24821	5 (4)	46.13	0.00293	3.4		Tenascin OS=Homo sapiens GN=TNC PE=1 SV=3	190.92	649.52
A6NNI4	1 (1)	14.34	0.24	1.4		Tetraspanin OS=Homo sapiens GN=CD9 PE=1 SV=1	334.82	470.21
P26639	2 (2)	20.76	0.00193	2.96		Threonine--tRNA ligase_ cytoplasmic OS=Homo sapiens GN=TARS PE=1 SV=3	263.88	781.32
P07996	2 (2)	13.57	0.000127	2.53		Thrombospondin-1 OS=Homo sapiens GN=THBS1 PE=1 SV=2	298.54	755.51
P55072	22 (21)	203.53	0.76	1.05		Transitional endoplasmic reticulum ATPase OS=Homo sapiens GN=VCP PE=1 SV=4	7928.7	8307.57
P60174	2 (2)	16.07	0.03	14.94		Triosephosphate isomerase OS=Homo sapiens GN=TPI1 PE=1 SV=3	24.27	362.52
C9J2C0	7 (0)	83.17	---	---		Tubulin alpha chain (Fragment) OS=Homo sapiens GN=TUBA8 PE=1 SV=1	---	---
Q71U36	15 (0)	158.46	---	---		Tubulin alpha-1A chain OS=Homo sapiens GN=TUBA1A PE=1 SV=1	---	---
P68363	16 (0)	167.57	---	---		Tubulin alpha-1B chain OS=Homo sapiens GN=TUBA1B PE=1 SV=1	---	---
Q9BQE3	16 (1)	164.58	0.09	1.36		Tubulin alpha-1C chain OS=Homo sapiens GN=TUBA1C PE=1 SV=1	99.79	73.57
Q13748	11 (0)	124.93	---	---		Tubulin alpha-3C/D chain OS=Homo sapiens GN=TUBA3C PE=1 SV=3	---	---
Q6PEY2	12 (1)	122.06	0.24	1.66		Tubulin alpha-3E chain OS=Homo sapiens GN=TUBA3E PE=1 SV=2	105.19	174.12
P68366	13 (3)	139.99	0.00712	1.35		Tubulin alpha-4A chain OS=Homo sapiens GN=TUBA4A PE=1 SV=1	437.68	588.95
P07437	20 (5)	227.4	0.08	2.1		Tubulin beta chain OS=Homo sapiens GN=TUBB PE=1 SV=2	744.08	1559.83
Q13885	15 (1)	155.55	0.36	1.32		Tubulin beta-2A chain OS=Homo sapiens GN=TUBB2A PE=1 SV=1	46.49	61.22
Q9BVA1	14 (0)	150.96	---	---		Tubulin beta-2B chain OS=Homo sapiens GN=TUBB2B PE=1 SV=1	---	---
P68371	16 (1)	179.02	0.58	1.27		Tubulin beta-4B chain OS=Homo sapiens GN=TUBB4B PE=1 SV=1	29.25	22.97
Q9BUF5	9 (2)	66.65	0.00631	3.63		Tubulin beta-6 chain OS=Homo sapiens GN=TUBB6 PE=1 SV=1	47.35	171.88
Q6J9G0	1 (0)	12.52	---	---		Tyrosine-protein kinase STYK1 OS=Homo sapiens GN=STYK1 PE=1 SV=4	---	---
A0A0B4J269	9 (2)	92	0.32	1.49		Uncharacterized protein OS=Homo sapiens PE=1 SV=1	295.69	441.62
F5H423	2 (2)	13.12	0.25	1.91		Uncharacterized protein OS=Homo sapiens PE=3 SV=1	850.09	445.66
F8W810	1 (1)	12.62	0.53	2.58		Uncharacterized protein OS=Homo sapiens PE=4 SV=1	72.6	187.18
E7ET40	1 (1)	6.12	0.39	1.43		Urokinase-type plasminogen activator OS=Homo sapiens GN=PLAU PE=1 SV=1	181.34	259.51
P04004	1 (1)	12.25	0.08	1.69		Vitronectin OS=Homo sapiens GN=VTN PE=1 SV=1	492.06	832.59
P13010	11 (11)	99.67	0.00446	1.95		X-ray repair cross-complementing protein 5 OS=Homo sapiens GN=XRCC5 PE=1 SV=3	1029.18	2002.42
B1AHC9	3 (3)	31.58	0.84	1.12		X-ray repair cross-complementing protein 6 OS=Homo sapiens GN=XRCC6 PE=1 SV=1	1892.13	1684.47
M0R2X0	2 (1)	18.82	0.000141	3.75		Zinc finger protein 256 OS=Homo sapiens GN=ZNF256 PE=4 SV=1	19.27	72.33
Tags
	<2 peptides
	Anova<0.05
	fold change>1.5
